# Supplementary material for: Metallurgical Thermodynamic Design Research on the In Situ Synthesis of Ti-Al-Nb Alloys Using Thermit Self-Propagating Reduction
Source: Materials (Basel). 2026 Apr 22;19(9):1689. doi: 10.3390/ma19091689 (PMC13163873; doi:10.3390/ma19091689)
Supplement: Supplementary file 1 [file materials-19-01689-s001.zip]

Archive with 1 entries (1 files):
- materials-4254802-supplementary.pdf
